# Supplementary material for: A chromosome-level genome assembly of Cydia pomonella provides insights into chemical ecology and insecticide resistance
Source: Nat Commun. 2019 Sep 17;10:4237. doi: 10.1038/s41467-019-12175-9 (PMC6748993; doi:10.1038/s41467-019-12175-9)
Supplement: Supplementary file 5 — Supplementary Data 1 [file 41467_2019_12175_MOESM5_ESM.xlsx]

## Sheet: Supplementary Table 21
Supplementary data 1 Chromosome loci of 667 genes involved to chemical insecticide resistance.
Gene	Gene ID	Chromosome	Position
P450	CPOM00365.t1	chr2	16731564	16735072
	CPOM01251.t1	chr7	12383279	12397612
	CPOM01252.t1	chr7	12397619	12406930
	CPOM01668.t1	chr7	28403172	28408970
	CPOM01858.t1	chr1	12864021	12872733
	CPOM02442.t1	chr5	2958940	2966249
	CPOM02498.t1	chr5	5248987	5262897
	CPOM02800.t1	chr5	19294415	19312654
	CPOM02804.t1	chr5	19527890	19530891
	CPOM02806.t1	chr5	19549200	19551521
	CPOM02847.t1	chr5	21917346	21919950
	CPOM02850.t1	chr5	22078620	22098819
	CPOM02851.t1	chr5	22170686	22175211
	CPOM02891.t1	chr5	23915388	23919973
	CPOM02893.t1	chr5	23926973	23929062
	CPOM02971.t1	chr8	2860022	2876859
	CPOM03534.t1	chr17	8983889	8989392
	CPOM03544.t1	chr17	9500264	9502224
	CPOM03545.t1	chr17	9559554	9560177
	CPOM03546.t1	chr17	9560194	9561360
	CPOM03555.t1	chr17	10033684	10037456
	CPOM03616.t1	chr17	12600412	12612201
	CPOM03846.t1	chr17	20457549	20484763
	CPOM03892.t1	chr17	22148625	22157612
	CPOM04308.t1	chr19	12088246	12088845
	CPOM04310.t1	chr19	12111511	12111771
	CPOM04912.t1	chr13	14612751	14624661
	CPOM04994.t1	chr13	17385515	17390540
	CPOM04995.t1	chr13	17390566	17393352
	CPOM05139.t1	chr20	2029085	2039158
	CPOM05153.t1	chr20	2725924	2735918
	CPOM05154.t1	chr20	2735959	2747239
	CPOM05211.t1	chr20	5249733	5252226
	CPOM05212.t1	chr20	5256763	5259015
	CPOM05240.t1	chr20	6096597	6097049
	CPOM05241.t1	chr20	6097063	6101126
	CPOM05282.t1	chr20	7469173	7470941
	CPOM05283.t1	chr20	7474793	7475152
	CPOM05284.t1	chr20	7475744	7476055
	CPOM05454.t1	chr20	12134674	12141716
	CPOM05456.t1	chr20	12184110	12190076
	CPOM05457.t1	chr20	12212399	12229949
	CPOM05459.t1	chr20	12257611	12266819
	CPOM05780.t1	chr3	1885450	1889593
	CPOM05895.t1	chr3	4726235	4729727
	CPOM06080.t1	chr3	11360146	11363523
	CPOM06401.t1	chr10	13179945	13194546
	CPOM06412.t1	chr10	14056060	14064626
	CPOM06587.t1	chr10	19848777	19856835
	CPOM06992.t1	chr3	33264458	33268693
	CPOM06993.t1	chr3	33269064	33273674
	CPOM07593.t1	chr11	5377309	5388647
	CPOM07596.t1	chr11	5444480	5447153
	CPOM07597.t1	chr11	5448206	5451045
	CPOM07791.t1	chr11	10373289	10386841
	CPOM08115.t1	chr21	5937197	5939009
	CPOM08164.t1	chr21	7204673	7220141
	CPOM08165.t1	chr21	7226725	7232412
	CPOM08185.t1	chr21	7742989	7746594
	CPOM08186.t1	chr21	7747876	7749729
	CPOM08431.t1	chr21	16458944	16459654
	CPOM08432.t1	chr21	16460666	16462024
	CPOM08435.t1	chr21	16555413	16560491
	CPOM09011.t1	chr23	5357944	5359661
	CPOM09449.t1	chr26	7022214	7024430
	CPOM09450.t1	chr26	7037753	7038139
	CPOM09975.t1	chr22	12241963	12243065
	CPOM09976.t1	chr22	12244642	12248748
	CPOM10119.t1	chr9	20788429	20800554
	CPOM10121.t1	chr9	20820410	20835272
	CPOM11142.t1	chr12	9364324	9389197
	CPOM11143.t1	chr12	9391857	9416360
	CPOM11144.t1	chr12	9429205	9454836
	CPOM11145.t1	chr12	9466361	9469761
	CPOM11824.t1	chr18	6076266	6094243
	CPOM11990.t1	chr4	33240414	33247816
	CPOM12020.t1	chr4	34554309	34558835
	CPOM12210.t1	chr2	43218169	43218920
	CPOM12211.t1	chr2	43222152	43222469
	CPOM12691.t1	chr27	8285910	8295552
	CPOM13426.t1	chr4	5156027	5171414
	CPOM13480.t1	chr4	8053547	8054194
	CPOM13481.t1	chr4	8054197	8054457
	CPOM13482.t1	chr4	8054555	8054884
	CPOM13641.t1	chr15	22766424	22772885
	CPOM14496.t1	chr14	13397656	13415563
	CPOM14638.t1	chr28	4217281	4218566
	CPOM14639.t1	chr28	4218581	4221477
	CPOM14640.t1	chr28	4223147	4227346
	CPOM15000.t1	chr1	46579480	46593181
	CPOM15081.t1	chr13	25266887	25276159
	CPOM15082.t1	chr13	25338903	25348068
	CPOM15879.t1	chr1	56511636	56516201
	CPOM16229.t1	chr8	23345864	23355693
	CPOM17033.t1	chr12	1145988	1155354
	CPOM17169.t1	chr4	2579162	2587831
	CPOM17207.t1	chr15	9894838	9915051
	CPOM17467.t1	chr5	28960633	28963676
	CPOM17483.t1	chr18	2339839	2340543
	CPOM17484.t1	chr18	2340737	2345373
	CPOM17536.t1	chr4	3134290	3142943
	CPOM17548.t1	chr4	3748561	3759644
	CPOM17551.t1	chr4	3788699	3798539
	CPOM17911.t1	chr26	13498394	13509621
	CPOM18307.t1	chr7	29820247	29825998
	CPOM18309.t1	chr7	29857438	29858321
	CPOM18310.t1	chr7	29868215	29873318
	CPOM18319.t1	chr5	394910	404997
	CPOM18543.t1	chr26	12090912	12095289
	CPOM18544.t1	chr26	12095317	12099726
	CPOM18673.t1	chr8	28061327	28081117
	CPOM19000.t1	chr27	12386443	12388619
	CPOM19001.t1	chr27	12395513	12399422
	CPOM19002.t1	chr27	12414452	12420887
	CPOM19003.t1	chr27	12428323	12435397
	CPOM19073.t1	chr15	10597477	10614893
	CPOM19074.t1	chr15	10626441	10644634
	CPOM19075.t1	chr15	10644643	10647566
	CPOM19256.t1	chr1	1957520	1967443
	CPOM19377.t1	chr24	14733018	14734505
	CPOM19544.t1	chr29	2762985	2765062
	CPOM20064.t1	chr21	3069133	3090619
	CPOM20065.t1	chr21	3098416	3099124
	CPOM20066.t1	chr21	3103095	3106018
	CPOM20077.t1	chr19	502625	512649
	CPOM20195.t1	chr10	26520134	26526944
	CPOM20561.t1	chr9	25952515	25953072
	CPOM20562.t1	chr9	25953135	25954219
	CPOM20563.t1	chr9	25959809	25966029
	CPOM20819.t1	chr5	28977685	28981271
	CPOM20820.t1	chr5	28989491	28996364
	CPOM20898.t1	chr4	29288807	29303128
	CPOM21403.t1	chr27	12499529	12499876
	CPOM21404.t1	chr27	12499909	12503389
	CPOM21405.t1	chr27	12505692	12510975
	CPOM21986.t1	scaffold1449	6079	16251
	CPOM21987.t1	scaffold1449	18763	27134
CCE	CPOM00415.t1	chr2	17659379	17666663
	CPOM00416.t1	chr2	17682113	17686341
	CPOM00731.t1	chr2	32659334	32678685
	CPOM01060.t1	chr7	5959709	5977785
	CPOM01340.t1	chr7	15459675	15461820
	CPOM01538.t1	chr7	22128673	22131288
	CPOM01539.t1	chr7	22131345	22132827
	CPOM02309.t1	chr1	26988559	27015214
	CPOM02340.t1	chr1	27492422	27501760
	CPOM02365.t1	chr1	27847299	27853158
	CPOM02368.t1	chr1	27858647	27861053
	CPOM02369.t1	chr1	27863421	27866715
	CPOM02398.t1	chr5	2054452	2059268
	CPOM03103.t1	chr8	7501304	7511270
	CPOM03388.t1	chr8	20655999	20668187
	CPOM03389.t1	chr8	20669414	20675840
	CPOM03390.t1	chr8	20683233	20688890
	CPOM03392.t1	chr8	20707198	20708916
	CPOM03394.t1	chr8	20728837	20735897
	CPOM03933.t1	chr19	2409074	2413699
	CPOM03934.t1	chr19	2420381	2422055
	CPOM03935.t1	chr19	2422075	2423659
	CPOM03936.t1	chr19	2432570	2434604
	CPOM04014.t1	chr19	4412927	4425055
	CPOM04201.t1	chr19	10001486	10006437
	CPOM04355.t1	chr19	13658254	13661781
	CPOM04851.t1	chr13	12270771	12274702
	CPOM06040.t1	chr3	10226534	10230476
	CPOM10143.t1	chr9	21608903	21612711
	CPOM10378.t1	chr16	22554288	22557524
	CPOM10379.t1	chr16	22602695	22606760
	CPOM10381.t1	chr16	22617894	22621280
	CPOM10382.t1	chr16	22626645	22630239
	CPOM10784.t1	chr14	19852298	19855209
	CPOM11183.t1	chr6	22164649	22176759
	CPOM11424.t1	chr15	11544288	11549223
	CPOM11578.t1	chr16	7925185	7927284
	CPOM11726.t1	chr16	13281873	13284692
	CPOM12273.t1	chr4	18350236	18353019
	CPOM12805.t1	chr1	29910841	29949087
	CPOM13378.t1	chr9	10231147	10231512
	CPOM13390.t1	chr4	4038150	4040553
	CPOM13392.t1	chr4	4056052	4059267
	CPOM13393.t1	chr4	4061596	4085767
	CPOM13401.t1	chr4	4309714	4345514
	CPOM13402.t1	chr4	4335429	4337838
	CPOM13403.t1	chr4	4345543	4347950
	CPOM13449.t1	chr4	5877965	5882831
	CPOM14343.t1	chr6	18979042	18997857
	CPOM14598.t1	chr28	2716264	2730721
	CPOM14809.t1	chr3	21153764	21157623
	CPOM15818.t1	chr4	14299619	14306748
	CPOM16201.t1	chr1	40239674	40241344
	CPOM16248.t1	chr12	24534490	24537502
	CPOM17152.t1	chr4	1565106	1570692
	CPOM17983.t1	chr8	21847303	21857643
	CPOM18105.t1	chr1	37212907	37217031
	CPOM18131.t1	chr5	26738847	26742880
	CPOM18132.t1	chr5	26769100	26770097
	CPOM18133.t1	chr5	26770108	26785669
	CPOM18175.t1	chr4	11760788	11767966
	CPOM18347.t1	chr14	26758514	26760273
	CPOM18348.t1	chr14	26760298	26770075
	CPOM18541.t1	chr26	12037568	12040935
	CPOM18860.t1	chr10	1864993	1882342
	CPOM18861.t1	chr10	1887234	1898988
	CPOM19160.t1	chr10	2107505	2125556
	CPOM19161.t1	chr10	2132067	2135254
	CPOM20832.t1	chr28	11614710	11619442
	CPOM21666.t1	chr9	168436	172121
	CPOM21907.t1	scaffold1365	18741	20730
	CPOM21908.t1	scaffold1365	20772	28427
	CPOM22058.t1	scaffold1543	3650	13079
GST	CPOM00278.t1	chr2	13600068	13608211
	CPOM00366.t1	chr2	16756068	16760390
	CPOM00367.t1	chr2	16769614	16771374
	CPOM00368.t1	chr2	16789982	16795834
	CPOM00730.t1	chr2	32646392	32656087
	CPOM02468.t1	chr5	4557976	4565073
	CPOM02470.t1	chr5	4574154	4575372
	CPOM02471.t1	chr5	4578397	4584501
	CPOM02908.t1	chr8	1145228	1147980
	CPOM02910.t1	chr8	1154658	1156735
	CPOM03072.t1	chr8	7003418	7004336
	CPOM03704.t1	chr17	15311622	15317192
	CPOM04395.t1	chr19	14644172	14646539
	CPOM04462.t1	chr19	17001159	17011623
	CPOM06919.t1	chr3	31257653	31259622
	CPOM07984.t1	chr11	15901042	15923358
	CPOM10609.t1	chr18	19738153	19758830
	CPOM12197.t1	chr2	42986591	42992366
	CPOM14212.t1	chr15	7268544	7275814
	CPOM14449.t1	chr14	12611445	12615999
	CPOM15596.t1	chr1	41433827	41439099
	CPOM17932.t1	chr14	16664481	16674643
	CPOM17960.t1	chr10	1735217	1742169
	CPOM18700.t1	chr8	22724696	22726311
	CPOM19014.t1	chr15	2519142	2527559
	CPOM19062.t1	chr15	19237086	19238420
	CPOM19531.t1	chr11	3413598	3429334
	CPOM20551.t1	chr27	12256518	12290030
	CPOM20631.t1	chr20	131926	133579
	CPOM21168.t1	chr29	3513287	3520654
ABC	CPOM01590.t1	chr7	24478870	24489182
	CPOM01927.t1	chr1	16711354	16758728
	CPOM01928.t1	chr1	16774371	16789014
	CPOM01930.t1	chr1	16921527	16951066
	CPOM01945.t1	chr1	17162423	17179549
	CPOM01974.t1	chr1	18080818	18102414
	CPOM02406.t1	chr5	2184943	2211150
	CPOM02765.t1	chr5	13791266	13796844
	CPOM02776.t1	chr5	14142289	14171908
	CPOM03335.t1	chr8	18291193	18292720
	CPOM03338.t1	chr8	18319398	18324338
	CPOM04777.t1	chr13	10007611	10030243
	CPOM05652.t1	chr20	17510655	17547880
	CPOM06064.t1	chr3	11052420	11065801
	CPOM06067.t1	chr3	11129192	11141501
	CPOM06188.t1	chr3	14553569	14564289
	CPOM06266.t1	chr3	17138666	17160304
	CPOM06312.t1	chr10	10607431	10614237
	CPOM06313.t1	chr10	10614239	10621959
	CPOM06315.t1	chr10	10663796	10680619
	CPOM06386.t1	chr10	12307919	12320452
	CPOM07641.t1	chr11	6845036	6850505
	CPOM07642.t1	chr11	6858505	6881960
	CPOM13090.t1	chr12	15647471	15677113
	CPOM14555.t1	chr28	781012	799445
	CPOM14556.t1	chr28	799990	808536
	CPOM14588.t1	chr28	2529449	2579380
	CPOM14591.t1	chr28	2581126	2598705
	CPOM14679.t1	chr11	20077200	20089270
	CPOM14727.t1	chr11	21963210	21972079
	CPOM14728.t1	chr11	21983682	21999573
	CPOM14811.t1	chr3	21195611	21230064
	CPOM14812.t1	chr3	21230085	21239066
	CPOM14813.t1	chr3	21239092	21249336
	CPOM15011.t1	chr1	49927911	49944952
	CPOM15068.t1	chr13	24789112	24810345
	CPOM15997.t1	chr18	11003506	11014507
	CPOM16209.t1	chr1	40363884	40378061
	CPOM16214.t1	chr1	40403062	40438306
	CPOM17719.t1	chr3	269217	289129
	CPOM18020.t1	chr3	23581856	23597053
	CPOM18021.t1	chr3	23609450	23626165
	CPOM18547.t1	chr5	35729390	35759721
	CPOM18887.t1	chr24	14485386	14506185
	CPOM19349.t1	chr1	28194468	28224793
	CPOM19350.t1	chr1	28230742	28252802
	CPOM21175.t1	chr8	657374	668130
nAChRs	CPOM20343.t1	chr9	683250	700874
	CPOM01314.t1	chr7	14792311	14802733
	CPOM03439.t1	chr17	3601910	3620812
	CPOM19993.t1	chr17	176548	182545
	CPOM18757.t1	chr9	24855827	24864577
	CPOM19029.t1	chr1	3122877	3124226
	CPOM06200.t1	chr3	14840102	14846500
	CPOM01313.t1	chr7	14772380	14787326
	CPOM01068.t1	chr7	6402227	6423598
mAChRs	CPOM21680.t1	scaffold1163	2868	9729
	CPOM11725.t1	chr16	13220555	13232732
	CPOM11724.t1	chr16	13183924	13184696
ACE	CPOM02212.t1	chr1	24957133	24961724
	CPOM13353.t1	chr9	9245242	9269275
AQP	CPOM13366.t1	chr9	9909822	9911689
	CPOM01784.t1	chr1	9077704	9087630
	CPOM01785.t1	chr1	9139253	9144492
	CPOM21863.t1	scaffold1322	23094	25891
	CPOM13613.t1	chr15	21771685	21786907
	CPOM20975.t1	chr11	3322092	3324564
	CPOM08048.t1	chr11	17957711	17962992
	CPOM01971.t1	chr1	17688724	17703833
	CPOM18803.t1	chr1	2364845	2365763
	CPOM01036.t1	chr7	5122218	5130003
	CPOM20227.t1	chr18	23619262	23621208
	CPOM01032.t1	chr7	4965691	4967693
Glucl	CPOM13384.t1	chr9	10334495	10346076
	CPOM06781.t1	chr3	26576609	26594379
	CPOM06782.t1	chr3	26594419	26598097
GABA	CPOM16857.t1	chr4	24695218	24706686
	CPOM16859.t1	chr4	24791578	24824352
	CPOM14994.t1	chr1	46428104	46436935
	CPOM07860.t1	chr11	12503622	12507733
VGSC	CPOM03720.t1	chr17	15584078	15627270
	CPOM07240.t1	chr24	1156396	1206343
	CPOM13919.t1	chr25	12472455	12518050
UGT	CPOM00254.t1	chr2	12456143	12458375
	CPOM00266.t1	chr2	13052583	13059504
	CPOM00270.t1	chr2	13271140	13279506
	CPOM04163.t1	chr19	9129649	9135694
	CPOM05872.t1	chr3	4034694	4048042
	CPOM06457.t1	chr10	15190118	15198119
	CPOM06460.t1	chr10	15308575	15310380
	CPOM06599.t1	chr10	20642763	20648168
	CPOM06856.t1	chr3	28584099	28593017
	CPOM06857.t1	chr3	28605113	28611062
	CPOM06923.t1	chr3	31371528	31377908
	CPOM06932.t1	chr3	31630635	31638714
	CPOM06935.t1	chr3	31741599	31753367
	CPOM06936.t1	chr3	31761467	31791370
	CPOM06937.t1	chr3	31822722	31861674
	CPOM08067.t1	chr21	3959999	3964743
	CPOM10637.t1	chr18	20483915	20532518
	CPOM10859.t1	chr14	22792023	22799737
	CPOM11913.t1	chr18	9816000	9832053
	CPOM13215.t1	chr12	19709496	19713461
	CPOM14730.t1	chr11	22028778	22032808
	CPOM16981.t1	chr22	754712	761772
	CPOM16982.t1	chr22	782307	789484
	CPOM19699.t1	chr12	12546835	12552825
	CPOM20598.t1	chr2	45897710	45898292
	CPOM20752.t1	chr12	28065740	28070553
	CPOM21024.t1	chr2	1466585	1469706
	CPOM21545.t1	scaffold1076	26684	30258
	CPOM21547.t1	scaffold1076	40706	42530
	CPOM22157.t1	scaffold1674	10224	12963
ICP	CPOM03025.t1	chr8	5125360	5132733
	CPOM03027.t1	chr8	5181187	5186988
	CPOM03020.t1	chr8	4995573	4997067
	CPOM03023.t1	chr8	5067157	5078342
	CPOM03019.t1	chr8	4974181	4981819
	CPOM03017.t1	chr8	4938544	4947300
	CPOM03022.t1	chr8	5013138	5019010
	CPOM03026.t1	chr8	5168170	5171558
	CPOM05956.t1	chr3	6597604	6600258
	CPOM02969.t1	chr8	2845058	2849178
	CPOM18262.t1	chr10	27079252	27081598
	CPOM09337.t1	chr26	2262356	2264506
	CPOM02535.t1	chr5	6637152	6665365
	CPOM11005.t1	chr12	3963247	3973636
	CPOM02527.t1	chr5	6460533	6465177
	CPOM11004.t1	chr12	3954130	3955802
	CPOM16546.t1	chr9	1875333	1879418
	CPOM02533.t1	chr5	6572838	6575519
	CPOM16545.t1	chr9	1840904	1860384
	CPOM16544.t1	chr9	1838619	1841628
	CPOM02529.t1	chr5	6516449	6520054
	CPOM16543.t1	chr9	1829620	1830773
	CPOM18260.t1	chr10	27061896	27064158
	CPOM18263.t1	chr10	27091320	27095360
	CPOM02532.t1	chr5	6543998	6547843
	CPOM17072.t1	chr17	2430820	2436426
	CPOM17073.t1	chr17	2439987	2443682
	CPOM02519.t1	chr5	6337002	6337935
	CPOM05955.t1	chr3	6579097	6579330
	CPOM02537.t1	chr5	6702127	6703341
	CPOM02534.t1	chr5	6590529	6594033
	CPOM02521.t1	chr5	6386703	6388196
	CPOM02531.t1	chr5	6536419	6538506
	CPOM02518.t1	chr5	6309269	6313623
	CPOM01476.t1	chr7	19523570	19526534
	CPOM02528.t1	chr5	6497388	6498615
	CPOM18261.t1	chr10	27068824	27075052
	CPOM02530.t1	chr5	6531981	6534217
	CPOM02536.t1	chr5	6665473	6702117
	CPOM09664.t1	chr22	3937724	3944824
	CPOM02526.t1	chr5	6447284	6453363
	CPOM02523.t1	chr5	6422858	6432261
	CPOM02520.t1	chr5	6341575	6346845
	CPOM02525.t1	chr5	6440702	6441214
	CPOM02524.t1	chr5	6435295	6435886
	CPOM02522.t1	chr5	6398717	6403060
	CPOM05783.t1	chr3	1931064	1934094
	CPOM05782.t1	chr3	1906574	1911982
	CPOM07014.t1	chr3	33640616	33641211
	CPOM07011.t1	chr3	33594891	33601643
	CPOM07010.t1	chr3	33546999	33574502
	CPOM21349.t1	chr5	24861631	24866795
	CPOM21348.t1	chr5	24844043	24853108
	CPOM21346.t1	chr5	24835890	24844016
	CPOM21347.t1	chr5	24840858	24866789
	CPOM02682.t1	chr5	10561812	10564884
	CPOM02699.t1	chr5	11089873	11100372
	CPOM21246.t1	chr5	24816702	24831569
	CPOM21244.t1	chr5	24786223	24792026
	CPOM02693.t1	chr5	10885319	10896443
	CPOM03587.t1	chr17	11467336	11467962
	CPOM02694.t1	chr5	10912791	10924392
	CPOM08584.t1	chr6	6692199	6692817
	CPOM11376.t1	chr6	29771965	29773711
	CPOM08583.t1	chr6	6677136	6692149
	CPOM08582.t1	chr6	6664851	6675522
	CPOM02684.t1	chr5	10805738	10814790
	CPOM03092.t1	chr8	7328293	7343925
	CPOM02690.t1	chr5	10862468	10863106
	CPOM03588.t1	chr17	11477108	11478404
	CPOM02704.t1	chr5	11185863	11188658
	CPOM02691.t1	chr5	10863154	10873435
	CPOM08586.t1	chr6	6699940	6705395
	CPOM21245.t1	chr5	24804589	24806079
	CPOM02692.t1	chr5	10871795	10873306
	CPOM02680.t1	chr5	10534947	10545528
	CPOM02873.t1	chr5	23010696	23010914
	CPOM02687.t1	chr5	10825318	10847100
	CPOM02677.t1	chr5	10460669	10463357
	CPOM02679.t1	chr5	10508295	10509889
	CPOM02685.t1	chr5	10814815	10843586
	CPOM02689.t1	chr5	10850987	10870175
	CPOM02681.t1	chr5	10551661	10553201
	CPOM02688.t1	chr5	10847158	10862450
	CPOM16313.t1	chr12	26076169	26082648
	CPOM02678.t1	chr5	10499202	10503671
	CPOM12207.t1	chr2	43180877	43183334
	CPOM13866.t1	chr25	9553026	9554869
	CPOM02701.t1	chr5	11133716	11136108
	CPOM02683.t1	chr5	10576103	10803483
	CPOM08585.t1	chr6	6695512	6696324
	CPOM02698.t1	chr5	11081666	11082275
	CPOM13930.t1	chr25	13034339	13039425
	CPOM02697.t1	chr5	11078199	11079896
	CPOM16109.t1	chr25	7018880	7022128
	CPOM06162.t1	chr3	13547788	13550218
	CPOM14066.t1	chr25	3918458	3931583
	CPOM13923.t1	chr25	12629744	12635710
	CPOM07012.t1	chr3	33613046	33613972
	CPOM16108.t1	chr25	6992277	6993109
	CPOM12215.t1	chr2	43439960	43440620
	CPOM10641.t1	chr18	20620446	20621273
	CPOM17790.t1	chr25	8695828	8699732
	CPOM02700.t1	chr5	11115953	11116714
	CPOM02579.t1	chr5	7915508	7915967
	CPOM17450.t1	chr5	28397688	28401642
	CPOM12773.t1	chr27	11250723	11255363
	CPOM21260.t1	chr27	51783	54521
	CPOM12767.t1	chr27	11096580	11099904
	CPOM12766.t1	chr27	11090568	11091509
	CPOM12771.t1	chr27	11187978	11209371
	CPOM21259.t1	chr27	10104	34536
	CPOM12772.t1	chr27	11223459	11229249
	CPOM14849.t1	chr3	22503979	22505759
	CPOM11580.t1	chr16	8051278	8056868
	CPOM14508.t1	chr14	13841099	13848173
	CPOM14506.t1	chr14	13794718	13795146
	CPOM05158.t1	chr20	2894004	2896771
	CPOM05332.t1	chr20	8553215	8553967
	CPOM05367.t1	chr20	9086154	9087556
	CPOM18119.t1	chr10	28036077	28042093
	CPOM06638.t1	chr10	23890127	23891340
	CPOM09662.t1	chr22	3904269	3907454
	CPOM05779.t1	chr3	1872067	1877261
TRR	CPOM02182.t1	chr1	24337603	24372626
	CPOM22121.t1	scaffold1611	9966	12398
	CPOM07619.t1	chr11	6191376	6196417
	CPOM06686.t1	chr10	25570712	25584122
	CPOM08223.t1	chr21	9085647	9088493
	CPOM02207.t1	chr1	24837312	24846399
OAR	CPOM16754.t1	chr21	320278	322721
	CPOM08327.t1	chr21	12280733	12291170
	CPOM08177.t1	chr21	7548098	7548889
	CPOM08174.t1	chr21	7507830	7521281
	CPOM08064.t1	chr21	3826177	3828527
	CPOM08065.t1	chr21	3854989	3860218
	CPOM18505.t1	chr16	14977313	14978716
	CPOM10324.t1	chr16	18604529	18605958
	CPOM11866.t1	chr18	7715981	7745490
	CPOM11864.t1	chr18	7688702	7689001
	CPOM17475.t1	chr18	2062019	2075175
	CPOM06985.t1	chr3	32954396	32955646
	CPOM10836.t1	chr14	21619448	21624552
TAR	CPOM18724.t1	chr7	795664	807742
	CPOM17599.t1	chr10	442449	461184
POX	CPOM01616.t1	chr7	26664875	26689041
	CPOM00676.t1	chr2	30991129	31008233
	CPOM00571.t1	chr2	26996984	27016184
	CPOM00575.t1	chr2	27156540	27164969
	CPOM09336.t1	chr26	2233764	2245550
ADH	CPOM13561.t1	chr15	20314140	20318849
	CPOM10829.t1	chr14	21536682	21537812
	CPOM11160.t1	chr12	10105022	10105885
	CPOM00683.t1	chr2	31199861	31200610
	CPOM20611.t1	chr29	5425171	5431507
	CPOM15834.t1	chr1	53522403	53528767
	CPOM14701.t1	chr11	21035735	21038213
	CPOM14702.t1	chr11	21046345	21049625
SULT	CPOM03214.t1	chr8	14242108	14248690
	CPOM20756.t1	chr8	27788049	27794593
	CPOM02480.t1	chr5	4749232	4757792
	CPOM02708.t1	chr5	11369865	11418043
	CPOM20990.t1	chr5	24741150	24773421
	CPOM15588.t1	chr11	27277837	27278394
	CPOM15587.t1	chr11	27263068	27273272
	CPOM07930.t1	chr11	14132690	14137292
	CPOM09979.t1	chr22	12275393	12285692
	CPOM17277.t1	chr12	19912121	19935313
	CPOM15895.t1	chr12	21237031	21260843
	CPOM11114.t1	chr12	8308226	8317836
	CPOM16049.t1	chr18	13389014	13392215
	CPOM16357.t1	chr12	27141710	27144465
	CPOM05162.t1	chr20	2978386	2980210
	CPOM18363.t1	chr11	3623577	3631637
	CPOM20478.t1	chr22	278031	285291
	CPOM05142.t1	chr20	2085562	2090928
	CPOM15195.t1	chr14	2820100	2836443
	CPOM18365.t1	chr11	3632410	3634695
	CPOM07822.t1	chr11	11142310	11145428
	CPOM19799.t1	chr12	11649277	11652842
	CPOM18203.t1	chr6	1320557	1351413
	CPOM08605.t1	chr6	7481352	7482416
	CPOM11278.t1	chr6	25029214	25033340
	CPOM13492.t1	chr4	8446983	8460465
	CPOM01874.t1	chr1	13365394	13365933
	CPOM01873.t1	chr1	13356003	13365386
	CPOM08277.t1	chr21	10721252	10732700
	CPOM02089.t1	chr1	21297321	21316326
	CPOM17925.t1	chr14	16545638	16557962
	CPOM17923.t1	chr14	16536608	16538000
AO	CPOM09748.t1	chr22	5911461	5926576
	CPOM18975.t1	chr18	3052478	3066706
	CPOM18976.t1	chr18	3092710	3111620
	CPOM16023.t1	chr18	11738914	11753319
	CPOM16019.t1	chr18	11651691	11669904
	CPOM17479.t1	chr18	2163940	2174626
	CPOM17329.t1	chr18	697810	715689
	CPOM11320.t1	chr6	27296609	27330040
	CPOM11920.t1	chr18	9929840	9951475
	CPOM07292.t1	chr24	2540428	2559256
	CPOM17331.t1	chr18	727567	739359
	CPOM07291.t1	chr24	2528213	2540396
	CPOM18978.t1	chr18	3134070	3151195
	CPOM18977.t1	chr18	3130668	3133882
	CPOM11921.t1	chr18	9963280	9982485
	CPOM17482.t1	chr18	2195879	2302792
	CPOM05998.t1	chr3	8615286	8642034
OX	CPOM05937.t1	chr3	5918826	5926959
	CPOM18276.t1	chr6	14638550	14644082
	CPOM20527.t1	chr6	15563455	15565702
	CPOM18277.t1	chr6	14644107	14646977
	CPOM20728.t1	chr6	757058	758428
	CPOM16615.t1	chr28	9145167	9154323
	CPOM16614.t1	chr28	9143673	9145132
	CPOM16279.t1	chr12	25260205	25265443
	CPOM04913.t1	chr13	14645684	14660889
	CPOM04575.t1	chr13	5635814	5643560
	CPOM04572.t1	chr13	5549637	5556139
	CPOM12202.t1	chr2	43068298	43083710
	CPOM12200.t1	chr2	43044681	43045777
	CPOM08372.t1	chr21	13869185	13883769
	CPOM21461.t1	chr15	18962202	18963610
	CPOM13606.t1	chr15	21428651	21429786
	CPOM16850.t1	chr4	24575548	24576984
	CPOM19178.t1	chr14	9912974	9914176
	CPOM11098.t1	chr12	7511136	7526221
	CPOM17031.t1	chr12	1122888	1125951
	CPOM18602.t1	chr1	45434994	45443620
	CPOM16879.t1	chr4	25311545	25324949
FUT	CPOM07026.t1	chr3	33801159	33818604
	CPOM21937.t1	scaffold1396	31420	31719
	CPOM09641.t1	chr22	3264697	3265897
	CPOM14306.t1	chr6	18020251	18021785
	CPOM05078.t1	chr13	19413189	19424701
	CPOM18025.t1	chr12	376567	386159
	CPOM18023.t1	chr12	342610	357742
	CPOM18026.t1	chr12	395934	400419
	CPOM03841.t1	chr17	20245517	20247816
	CPOM05079.t1	chr13	19424714	19425565
	CPOM15248.t1	chr10	3312991	3315768
	CPOM03840.t1	chr17	20239121	20240598
	CPOM05090.t1	chr13	19805779	19808806
	CPOM03710.t1	chr17	15405710	15406228
	CPOM03712.t1	chr17	15419884	15424981
	CPOM11032.t1	chr12	4977185	4981811
	CPOM20079.t1	chr19	543959	548020
	CPOM03589.t1	chr17	11493499	11500779
	CPOM05092.t1	chr13	19926023	19929771
	CPOM03711.t1	chr17	15409470	15412888
	CPOM17312.t1	chr18	276178	291206
	CPOM11044.t1	chr12	6037814	6039722
	CPOM09447.t1	chr26	6976845	6987777
	CPOM17250.t1	chr5	26088374	26091463
	CPOM02363.t1	chr1	27832256	27841449
	CPOM17888.t1	chr9	1131500	1138897
	CPOM07758.t1	chr11	9319143	9320976
	CPOM20272.t1	chr8	399730	402274
	CPOM15778.t1	chr4	12528844	12530788
	CPOM21697.t1	chr13	712033	713737
	CPOM15589.t1	chr11	27279528	27283040
	CPOM10139.t1	chr9	21514726	21520219
	CPOM20480.t1	chr22	315723	331426
	CPOM16749.t1	chr29	2697183	2698602
	CPOM16745.t1	chr29	2650013	2651918
	CPOM14657.t1	chr28	4959126	4964671
	CPOM22142.t1	scaffold1637	6882	18593
	CPOM19479.t1	chr1	52392402	52397921
	CPOM04502.t1	chr19	20531859	20536090
	CPOM02647.t1	chr5	9901529	9902089
	CPOM10542.t1	chr18	16590758	16596507
	CPOM07627.t1	chr11	6411316	6411828
	CPOM20481.t1	chr22	331473	338441
	CPOM21698.t1	chr13	716798	724136
	CPOM12143.t1	chr4	37582458	37591993
	CPOM20330.t1	chr29	2961033	2969993
	CPOM17383.t1	chr22	15216759	15220264
	CPOM17384.t1	chr22	15240734	15247012
	CPOM16344.t1	chr12	26916168	26921872
	CPOM19663.t1	chr29	4407428	4413739
	CPOM14027.t1	chr25	2418864	2419640
	CPOM00846.t1	chr2	36538382	36540485
	CPOM05046.t1	chr13	18292728	18294298
	CPOM18970.t1	chr26	12205970	12209062
	CPOM12353.t1	chr4	21628687	21631221
	CPOM16368.t1	chr12	27380018	27392135
	CPOM12144.t1	chr4	37594164	37597325
	CPOM19481.t1	chr1	52406077	52411503
	CPOM21699.t1	chr13	724195	736440
	CPOM19175.t1	chr14	9867576	9870425
	CPOM21446.t1	chr14	4649826	4656039
	CPOM18904.t1	chr22	13828201	13834735
	CPOM21653.t1	scaffold1148	33282	38949
	CPOM03572.t1	chr17	10759257	10760201
	CPOM20787.t1	chr3	41284519	41298388
	CPOM05146.t1	chr20	2244524	2247053
	CPOM11978.t1	chr4	32702857	32709817
	CPOM14749.t1	chr11	22427419	22428468
	CPOM06086.t1	chr3	11482153	11483674
	CPOM03917.t1	chr19	1907950	1912511
	CPOM20788.t1	chr13	3491926	3494681
	CPOM13794.t1	chr5	33032024	33033534
	CPOM06847.t1	chr3	28518756	28530565
	CPOM02323.t1	chr1	27229486	27232413
	CPOM03911.t1	chr17	23220756	23223860
	CPOM08606.t1	chr6	7488122	7490902
	CPOM07410.t1	chr24	7354660	7357763
	CPOM03919.t1	chr19	1913959	1922187
	CPOM03912.t1	chr17	23229439	23234137
	CPOM00088.t1	chr2	6707481	6714039
	CPOM17473.t1	chr18	1996189	1998636
	CPOM12356.t1	chr4	21749361	21750417
	CPOM06617.t1	chr10	22339170	22340349
	CPOM13331.t1	chr9	8352759	8354042
	CPOM20965.t1	chr29	5209843	5213743
CCE, carboxyesterase; GST, glutathione S-transferase; P450, cytochrome P450; ABC, ATP-binding cassette transporters; AQP, aquaporin; ACE, acetylcholinesterase; VGSC, voltage gated sodium channel; GABA, γ-Aminobutyrate gated chloride channel; GluCl, glutamate-gated chloride channel; VGCC, voltage gated calcium channel; mAChR, muscarinic acetylcholine receptor; nAChR, nicotinic acetylcholine recept…
