# Supplementary material for: A chromosome-level genome assembly of Cydia pomonella provides insights into chemical ecology and insecticide resistance
Source: Nat Commun. 2019 Sep 17;10:4237. doi: 10.1038/s41467-019-12175-9 (PMC6748993; doi:10.1038/s41467-019-12175-9)
Supplement: Supplementary file 6 — Source Data [file 41467_2019_12175_MOESM6_ESM.xlsx]

## Sheet: Figure 3c
Figure 3c	line 1	Dig & Bio
Figure 3c	line 2	Dig & Bio
Figure 3c	line 3	Dig & Bio
Figure 3c	line 4	Dig & Bio
Figure 3c	line 5	Dig & Bio
Figure 3c	line 6	Dig & Bio

## Sheet: Figure 4
Figure 4
		Bar1	Bar2	Bar3	Bar4	Bar5	Bar6	Bar7	Bar8	Bar9	Bar10
	a	2740	2000	850	800	60	280	0	0	0	0
		2270	820	730	300	50	1000	0	0	0	0
		3740	900	1000	520	20	600	0	0	0	0
		4000	1160	2000	420	0	150	0	0	0	0
		4100	3630	1510	560	110	320	0	0	0	0
		3570	2160	1440	400	120	200	0	0	0	0
		3590	2970	1500	440	190	240	0	0	0	0
		3080		860		20	0	0	0	0	0
		3170		850		0	0	0	0	0	0
		4840		1080		0		0		0
		Bar1	Bar2	Bar3	Bar4	Bar5	Bar6	Bar7	Bar8	Bar9	Bar10	Bar11	Bar12	Bar13	Bar14	Bar15	Bar16
	b	0.939045	0.725882	0.845576	0.756737	0.96277	0.79832	0.564908	0.958114	0.832709	0.51747	0.782096	0.654672	0.948276	0.854224	0.669562	0.633383
		1.04721	0.705646	0.634573	1.18842	1.07067	0.715629	0.716542	0.872865	1.1358	0.611378	0.689189	0.305194	1.10877	0.784081	1.06008	0.612238
		1.0169	0.848068	0.645948	1.19847	0.970112	0.643384	0.821135	0.689957	1.05732	0.543843	1.02686	0.275253	0.95109	0.679025	1.53902	0.825351
		Bar1	Bar2	Bar3	Bar4	Bar5	Bar6	Bar7	Bar8	Bar9	Bar10	Bar11	Bar12	Bar13	Bar14	Bar15	Bar16
	c	6.56391	0.413412	1.29273	3.04378	6.71707	1.97859	3.92573	3.47758	1.15974	0	1.67553	0.848723	2.2547	2.09337	5.04832	5.21637
		3.48158	1.91638	4.59671	3.54645	6.10215	2.09337	0.103572	2.408	0.363605	1.17842	0.238464	1.00281	5.17809	3.04649	0.203804	2.49567
		6.09099	2.35877	1.96419	3.50856	6.81788	0.189626	2.90671	2.22974	0.54422	0.353526	2.34699	1.00281	4.25403	0.114773	2.34541	3.21164
		2.7924	1.82751	4.21392	2.38956	3.84409	0.0374261	4.72758	4.41565	0.508572	0.736029	0.527132	0.962391	3.33333	0.1522	3.27422	6.19827
		2.10321	2.80116	3.97231	2.69773	6.5625	2.77951	1.36315	3.29931	0.434901	0.353526	0.956995	0.924502	7.12702	2.81694	1.734	3.25548
		5.3305	3.15468	3.97231	0.886612	7.69153	1.40972	0.688255	1.4261	1.48769	0.560232	1.19546	1.00281	6.81788	2.32292	0.407607	0.981904
		2.50246	2.29888	3.30399	2.968	4.76815	1.78897	3.98921	1.02574	0.943473	0.766938	1.14839	0.654224	3.33333	2.20814	2.66281	0.268855
		5.36615	2.97696	4.78811	3.15998	5.12769	3.15877	2.63942	2.58627	1.48769	0.678074	0.862865	0.232388	7.02285	3.73014	4.16628	3.16489
		3.84281	3.71492	3.06552	1.69492	1.84476	2.89429	1.63043	1.11341	0.508572	0.560232	1.19546	1.00281	3.69288	3.31346	1.22282	1.24784
		2.93736	2.83014	2.10539	3.19787	3.53831	2.85437	1.27294	2.98662	0.0356476	1.6807	0.956995	1.15689	3.43414	2.70217	1.68389	5.17253
		1.63266	3.03684	2.53839	4.27898	4.71774	2.54997	4.79106	2.6301	0.905449	1.38512	0.574197	0.962391	6.97245	2.74209	5.86353	4.01236
			3.39037	1.81986	3.62223		2.93171	1.5302	4.10296	0.508572	0.973644	0.621262	1.23267		2.66474	2.2953	6.77689
				4.49945	4.39517		0.760998	2.85325	2.45184	0.54422	1.12046	0.429863	1.07859		1.71412	3.11051	5.48522
				3.73385	4.39517		4.68326		3.21164		1.09149	1.43706	1.31097		6.70177		0.578622
				2.67959	2.69773		3.84491		2.36417			2.10539	1.73534		4.72068		1.29459
					3.35448		3.27354		1.87322			1.00406	1.19478		4.34143		1.16017
							1.0654		1.60436			1.14839	0.770418		1.2176		1.06957
							3.99711		6.86748						6.05305		4.85984
							1.59934		6.15443						4.11188		4.19063
									3.25548								0.891312
									4.01236								2.89895
									2.80836								3.21164
									2.00764								1.69495
									3.96853								3.47758
									5.48522								5.0381
									4.54715								4.68158
	d	Female against pear ester
			positive	no choice	negative
		siGFP	10	9	10
		siOR3b	10	11	8
		siOR3a	13	17	15
		siOR3a/b	17	38	17
		Male against pear ester
			positive	no choice	negative
		siGFP	14	16	8
		siOR3b	11	10	11
		siOR3a	10	13	3
		siOR3a/b	5	43	14
		Male against codlemone
			positive	no choice	negative
		siGFP	14	7	11
		siOR3b	7	11	12
		siOR3a	10	7	16
		siOR3a/b	7	27	5

## Sheet: Figure 6
d	Bar1	Bar2	Bar3
	-0.402519	1.57298	2.19363
	0.45617	2.22995	2.37342
	0.200743	1.39508	2.32864
			2.55612
e	Bar1	Bar2	Bar3
	0.951289	1.33029	0.416053
	0.930427	0.792727	0.276267
	1.12981	1.395	0.666964
f	Bar1	Bar2	Bar3	Bar4	Bar5	Bar6	Bar7	Bar8	Bar9	Bar10	Bar11	Bar12
	100	100	100	46.6667	56.6667	36.6667	56.6667	60	40	63.3333	70	53.3333
	100	100	100	43.3333	43.3333	26.6667	53.3333	50	46.6667	50	53.3333	56.6667
	100	100	100	43.3333	46.6667	30	56.6667	50	50	46.6667	56.6667	50

## Sheet: S Figure 14
S Figure 14	line 1	Dig & Bio
S Figure 14	line 2	Dig & Bio
